# Supplementary material for: A new genus and species of clingfish from the Rangitāhua Kermadec Islands of New Zealand (Teleostei, Gobiesocidae)
Source: Zookeys. 2018 Sep 25;(786):75–104. doi: 10.3897/zookeys.786.28539 (PMC6168618; doi:10.3897/zookeys.786.28539)
Supplement: XML Treatment for Flexor [file zookeys.786.28539-treatment1.xml]

<!DOCTYPE tp:taxon-treatment
  PUBLIC "-//TaxonX//DTD Taxonomic Treatment Publishing DTD v0 20100105//EN" "tax-treatment-NSO.dtd">
<tp:taxon-treatment xmlns:tp="http://www.plazi.org/taxpub"><tp:treatment-meta><kwd-group><label>Taxon classification</label><kwd><named-content xmlns:xlink="http://www.w3.org/1999/xlink" content-type="kingdom">Animalia</named-content></kwd><kwd><named-content xmlns:xlink="http://www.w3.org/1999/xlink" content-type="order">Gobiesociformes</named-content></kwd><kwd><named-content xmlns:xlink="http://www.w3.org/1999/xlink" content-type="family">Gobiesocidae</named-content></kwd></kwd-group><mixed-citation publication-type="journal"><person-group><name><surname>Conway</surname><given-names>Kevin W.</given-names></name><name><surname>Stewart</surname><given-names>Andrew L.</given-names></name><name><surname>Summers</surname><given-names>Adam P.</given-names></name></person-group><article-title>A new genus and species of clingfish from the Rangitāhua Kermadec Islands of New Zealand (<tp:taxon-name><tp:taxon-name-part taxon-name-part-type="subclass">Teleostei</tp:taxon-name-part></tp:taxon-name>, <tp:taxon-name><tp:taxon-name-part taxon-name-part-type="family">Gobiesocidae</tp:taxon-name-part></tp:taxon-name>)</article-title><source>Zookeys</source><day>25</day><month>9</month><year>2018</year><volume>2018</volume><issue>786</issue><fpage>75</fpage><lpage>104</lpage><pub-id pub-id-type="doi">10.3897/zookeys.786.28539</pub-id></mixed-citation></tp:treatment-meta><tp:nomenclature><tp:taxon-name>
            <tp:taxon-name-part taxon-name-part-type="genus" reg="Flexor">Flexor</tp:taxon-name-part>
            <object-id xmlns:xlink="http://www.w3.org/1999/xlink" content-type="zoobank" xlink:type="simple">http://zoobank.org/23E32F56-CAF3-4B3D-938A-0BF6A590C070</object-id>
          </tp:taxon-name><tp:taxon-status xmlns:xlink="http://www.w3.org/1999/xlink" xlink:type="simple">gen. n.</tp:taxon-status></tp:nomenclature><tp:treatment-sec sec-type="diagnosis" id="SECID0E4LAC"><title>Diagnosis.</title><p>A genus of the <tp:taxon-name><tp:taxon-name-part taxon-name-part-type="family">Gobiesocidae</tp:taxon-name-part></tp:taxon-name> differing from all other genera by a combination of characters, including: head and anteriormost part of body similar in width; a relatively elongate body with a small, double adhesive disc located beneath anteriormost part of body; an oval-shaped gap between premaxillae formed by a semicircular indentation along medial edge of premaxilla; premaxilla with a single row of teeth, comprising 2–3 peg-like, conical teeth anteriorly at, and adjacent to, symphysis and 10–12 strongly laterally compressed, incisiviform teeth with strongly recurved cusp, along outer margin of bone; lower jaw with a single row of 14–16 small, conical teeth with sharply pointed and slightly recurved tip; posterior tip of basipterygium expanded and articulating with anteromedial edge of ventral postcleithrum via a shallow concave facet; mandibular portion of preoperculo-mandibular lateral line canal absent; lachrymal canal with two pores; upper and lower lip simple, uniform in thickness along jaw margin.</p></tp:treatment-sec><tp:treatment-sec sec-type="etymology" id="SECID0EIMAC"><title>Etymology.</title><p>New Latin, anatomical term for muscles, from the Latin <italic>flexus</italic>, past participle of <italic>flectere</italic>, to bend. In reference to the great flexibility of clingfishes, many of which have the ability to bend the body so that the tail end comes to lie close to the head. Masculine.</p></tp:treatment-sec><tp:treatment-sec sec-type="type species" id="SECID0ESMAC"><title>Type species.</title><p><italic><tp:taxon-name><tp:taxon-name-part taxon-name-part-type="genus" reg="Flexor">Flexor</tp:taxon-name-part><tp:taxon-name-part taxon-name-part-type="species" reg="incus">incus</tp:taxon-name-part></tp:taxon-name></italic>, new species</p></tp:treatment-sec></tp:taxon-treatment>
