# Supplementary material for: A new genus and species of clingfish from the Rangitāhua Kermadec Islands of New Zealand (Teleostei, Gobiesocidae)
Source: Zookeys. 2018 Sep 25;(786):75–104. doi: 10.3897/zookeys.786.28539 (PMC6168618; doi:10.3897/zookeys.786.28539)
Supplement: XML Treatment for Flexor incus [file zookeys.786.28539-treatment2.xml]

<!DOCTYPE tp:taxon-treatment
  PUBLIC "-//TaxonX//DTD Taxonomic Treatment Publishing DTD v0 20100105//EN" "tax-treatment-NSO.dtd">
<tp:taxon-treatment xmlns:tp="http://www.plazi.org/taxpub"><tp:treatment-meta><kwd-group><label>Taxon classification</label><kwd><named-content xmlns:xlink="http://www.w3.org/1999/xlink" content-type="kingdom">Animalia</named-content></kwd><kwd><named-content xmlns:xlink="http://www.w3.org/1999/xlink" content-type="order">Gobiesociformes</named-content></kwd><kwd><named-content xmlns:xlink="http://www.w3.org/1999/xlink" content-type="family">Gobiesocidae</named-content></kwd></kwd-group><mixed-citation publication-type="journal"><person-group><name><surname>Conway</surname><given-names>Kevin W.</given-names></name><name><surname>Stewart</surname><given-names>Andrew L.</given-names></name><name><surname>Summers</surname><given-names>Adam P.</given-names></name></person-group><article-title>A new genus and species of clingfish from the Rangitāhua Kermadec Islands of New Zealand (<tp:taxon-name><tp:taxon-name-part taxon-name-part-type="subclass">Teleostei</tp:taxon-name-part></tp:taxon-name>, <tp:taxon-name><tp:taxon-name-part taxon-name-part-type="family">Gobiesocidae</tp:taxon-name-part></tp:taxon-name>)</article-title><source>Zookeys</source><day>25</day><month>9</month><year>2018</year><volume>2018</volume><issue>786</issue><fpage>75</fpage><lpage>104</lpage><pub-id pub-id-type="doi">10.3897/zookeys.786.28539</pub-id></mixed-citation></tp:treatment-meta><tp:nomenclature><tp:taxon-name>
            <tp:taxon-name-part taxon-name-part-type="genus" reg="Flexor">Flexor</tp:taxon-name-part>
            <tp:taxon-name-part taxon-name-part-type="species" reg="incus">incus</tp:taxon-name-part>
            <object-id xmlns:xlink="http://www.w3.org/1999/xlink" content-type="zoobank" xlink:type="simple">http://zoobank.org/CFA9314B-78DB-4B46-9F7D-64BCD829E86D</object-id>
          </tp:taxon-name><tp:taxon-status xmlns:xlink="http://www.w3.org/1999/xlink" xlink:type="simple">sp. n.</tp:taxon-status><xref ref-type="fig" rid="F1">Figs 1</xref><xref ref-type="fig" rid="F2">, 2</xref><xref ref-type="fig" rid="F3">, 3</xref><xref ref-type="fig" rid="F4">, 4</xref><xref ref-type="fig" rid="F5">, 5</xref><xref ref-type="fig" rid="F6">, 6</xref><xref ref-type="fig" rid="F7">, 7</xref><xref ref-type="fig" rid="F8">, 8</xref><xref ref-type="fig" rid="F9">, 9</xref><xref ref-type="fig" rid="F10">, 10</xref><tp:nomenclature-citation-list><tp:nomenclature-citation><tp:taxon-name>
                <tp:taxon-name-part taxon-name-part-type="genus" reg="Aspasmogaster">Aspasmogaster</tp:taxon-name-part>
              </tp:taxon-name><comment>sp.: <xref ref-type="bibr" rid="B45">Stewart 2015</xref>: 1539, 1544; <xref ref-type="bibr" rid="B48">Trnski et al. 2015</xref>: 473, 476, Table <xref ref-type="table" rid="T1">1</xref>.</comment></tp:nomenclature-citation></tp:nomenclature-citation-list></tp:nomenclature><tp:treatment-sec sec-type="Holotype" id="SECID0ELAAE"><title>Holotype.</title><p><bold><named-content xmlns:xlink="http://www.w3.org/1999/xlink" content-type="dwc:institutional_code" xlink:type="simple">NMNZ</named-content> P.060717</bold>, 20.8 mm <abbrev xmlns:xlink="http://www.w3.org/1999/xlink" xlink:title="standard length" id="ABBRID0EYAAE" xlink:type="simple">SL</abbrev>; New Zealand, Kermadec Islands, Raoul Island, Fishing Rock Landing (<named-content xmlns:xlink="http://www.w3.org/1999/xlink" content-type="dwc:verbatimCoordinates" xlink:type="simple"><named-content content-type="geo-json" specific-use="{&#34;type&#34;:&#34;Point&#34;,&#34;coordinates&#34;:[-177.903333,-29.250833]}" id="NCID0E6AAE" xlink:type="simple">29°15'03.0"S, 177°54'12.0"W</named-content></named-content>), 0–1 meters depth, 18 May 2011, M. Francis.</p></tp:treatment-sec><tp:treatment-sec sec-type="Paratypes" id="SECID0EEBAE"><title>Paratypes.</title><p>All Kermadec Islands. <bold><named-content xmlns:xlink="http://www.w3.org/1999/xlink" content-type="dwc:institutional_code" xlink:type="simple">AIM</named-content> MA655142</bold>, 1 (C&amp;S), 20.0 mm <abbrev xmlns:xlink="http://www.w3.org/1999/xlink" xlink:title="standard length" id="ABBRID0ERBAE" xlink:type="simple">SL</abbrev>; Raoul Island, North Meyer Islet, northwest side of island (<named-content xmlns:xlink="http://www.w3.org/1999/xlink" content-type="dwc:verbatimCoordinates" xlink:type="simple"><named-content content-type="geo-json" specific-use="{&#34;type&#34;:&#34;Point&#34;,&#34;coordinates&#34;:[-177.878139,-29.244556]}" id="NCID0EYBAE" xlink:type="simple">29°14'40.4"S, 177°52'41.3"W</named-content></named-content>), 0–1.3 meters depth, 13 May 2011. – <bold><named-content xmlns:xlink="http://www.w3.org/1999/xlink" content-type="dwc:institutional_code" xlink:type="simple">AIM</named-content> MA655401</bold>, 2, 18.0–24.0 mm <abbrev xmlns:xlink="http://www.w3.org/1999/xlink" xlink:title="standard length" id="ABBRID0EECAE" xlink:type="simple">SL</abbrev>; Raoul Island, Fishing Rock Landing (<named-content xmlns:xlink="http://www.w3.org/1999/xlink" content-type="dwc:verbatimCoordinates" xlink:type="simple"><named-content content-type="geo-json" specific-use="{&#34;type&#34;:&#34;Point&#34;,&#34;coordinates&#34;:[-177.903250,-29.250750]}" id="NCID0ELCAE" xlink:type="simple">29°15'02.7"S, 177°54'11.7"W</named-content></named-content>), 0–1 meters depth, 18 May 2011. – <bold><named-content xmlns:xlink="http://www.w3.org/1999/xlink" content-type="dwc:institutional_code" xlink:type="simple">AIM</named-content> MA655316</bold>, 1 (<abbrev xmlns:xlink="http://www.w3.org/1999/xlink" xlink:title="computed tomography" id="ABBRID0EXCAE" xlink:type="simple">CT</abbrev> scan; <ext-link xmlns:xlink="http://www.w3.org/1999/xlink" xlink:type="simple" ext-link-type="doi" xlink:href="10.17602/M2/M56344">https://doi.org/10.17602/M2/M56344)</ext-link>, 23.0 mm <abbrev xmlns:xlink="http://www.w3.org/1999/xlink" xlink:title="standard length" id="ABBRID0EADAE" xlink:type="simple">SL</abbrev>; <bold><named-content xmlns:xlink="http://www.w3.org/1999/xlink" content-type="dwc:institutional_code" xlink:type="simple">AMS</named-content> I.45807-001</bold>, 1, 19.7 mm <abbrev xmlns:xlink="http://www.w3.org/1999/xlink" xlink:title="standard length" id="ABBRID0ELDAE" xlink:type="simple">SL</abbrev>; <bold><named-content xmlns:xlink="http://www.w3.org/1999/xlink" content-type="dwc:institutional_code" xlink:type="simple">NMNZ</named-content> P.049965</bold>, 1, 24.3 mm <abbrev xmlns:xlink="http://www.w3.org/1999/xlink" xlink:title="standard length" id="ABBRID0EWDAE" xlink:type="simple">SL</abbrev>; <bold><named-content xmlns:xlink="http://www.w3.org/1999/xlink" content-type="dwc:institutional_code" xlink:type="simple">NMNZ</named-content> P.049966</bold>, 1, 27.2 mm <abbrev xmlns:xlink="http://www.w3.org/1999/xlink" xlink:title="standard length" id="ABBRID0EBEAE" xlink:type="simple">SL</abbrev>; Raoul Island, Herald Islets, west side of North Chanter Island (<named-content xmlns:xlink="http://www.w3.org/1999/xlink" content-type="dwc:verbatimCoordinates" xlink:type="simple"><named-content content-type="geo-json" specific-use="{&#34;type&#34;:&#34;Point&#34;,&#34;coordinates&#34;:[-177.855833,-29.251667]}" id="NCID0EIEAE" xlink:type="simple">29°15'06.0"S, 177°51'21.0"W</named-content></named-content>), 1–12 meters depth, 16 May 2011, A. Ballance. – <bold><named-content xmlns:xlink="http://www.w3.org/1999/xlink" content-type="dwc:institutional_code" xlink:type="simple">AMS</named-content> I.45823-010</bold>, 1, 19.1 mm <abbrev xmlns:xlink="http://www.w3.org/1999/xlink" xlink:title="standard length" id="ABBRID0EUEAE" xlink:type="simple">SL</abbrev>; same as holotype. – <bold><named-content xmlns:xlink="http://www.w3.org/1999/xlink" content-type="dwc:institutional_code" xlink:type="simple">NMNZ</named-content> P.017760</bold>, 1, 14.0 mm <abbrev xmlns:xlink="http://www.w3.org/1999/xlink" xlink:title="standard length" id="ABBRID0E6EAE" xlink:type="simple">SL</abbrev>; Raoul Island, rockpool on Fishing Rock Landing (<named-content xmlns:xlink="http://www.w3.org/1999/xlink" content-type="dwc:verbatimCoordinates" xlink:type="simple"><named-content content-type="geo-json" specific-use="{&#34;type&#34;:&#34;Point&#34;,&#34;coordinates&#34;:[-177.900000,-29.250000]}" id="NCID0EGFAE" xlink:type="simple">29°15'S, 177°54'W</named-content></named-content>) 17 Aug 1985. – <bold><named-content xmlns:xlink="http://www.w3.org/1999/xlink" content-type="dwc:institutional_code" xlink:type="simple">NMNZ</named-content> P.041114</bold>, 1, 22.4 mm <abbrev xmlns:xlink="http://www.w3.org/1999/xlink" xlink:title="standard length" id="ABBRID0ESFAE" xlink:type="simple">SL</abbrev>; Raoul Island, Meyer Islet (<named-content xmlns:xlink="http://www.w3.org/1999/xlink" content-type="dwc:verbatimCoordinates" xlink:type="simple"><named-content content-type="geo-json" specific-use="{&#34;type&#34;:&#34;Point&#34;,&#34;coordinates&#34;:[-177.880833,-29.246667]}" id="NCID0EZFAE" xlink:type="simple">29°14'48.0"S, 177°52'51.0"W</named-content></named-content>), 0–1.5 meters depth, 7 November 2004. – <bold><named-content xmlns:xlink="http://www.w3.org/1999/xlink" content-type="dwc:institutional_code" xlink:type="simple">NMNZ</named-content> P.024500</bold>, 1, not measured; Fishing Rock, Raoul Island (<named-content xmlns:xlink="http://www.w3.org/1999/xlink" content-type="dwc:verbatimCoordinates" xlink:type="simple"><named-content content-type="geo-json" specific-use="{&#34;type&#34;:&#34;Point&#34;,&#34;coordinates&#34;:[-177.900000,-29.166667]}" id="NCID0EIGAE" xlink:type="simple">29°10'S, 177°54'W</named-content></named-content>), November 1980 – <bold><named-content xmlns:xlink="http://www.w3.org/1999/xlink" content-type="dwc:institutional_code" xlink:type="simple">NMNZ</named-content> P.025315</bold>, 1, 19.4 mm <abbrev xmlns:xlink="http://www.w3.org/1999/xlink" xlink:title="standard length" id="ABBRID0EUGAE" xlink:type="simple">SL</abbrev>; Raoul Island (<named-content xmlns:xlink="http://www.w3.org/1999/xlink" content-type="dwc:verbatimCoordinates" xlink:type="simple"><named-content content-type="geo-json" specific-use="{&#34;type&#34;:&#34;Point&#34;,&#34;coordinates&#34;:[-177.972944,-29.248611]}" id="NCID0E2GAE" xlink:type="simple">29°14'55.0"S, 177°58'22.6"W</named-content></named-content>), 1975. – <bold><named-content xmlns:xlink="http://www.w3.org/1999/xlink" content-type="dwc:institutional_code" xlink:type="simple">NMNZ</named-content> P.028570</bold>, 1, 27.2 mm <abbrev xmlns:xlink="http://www.w3.org/1999/xlink" xlink:title="standard length" id="ABBRID0EHHAE" xlink:type="simple">SL</abbrev>; Raoul Island, Meyer Islet, Boat Harbour (<named-content xmlns:xlink="http://www.w3.org/1999/xlink" content-type="dwc:verbatimCoordinates" xlink:type="simple"><named-content content-type="geo-json" specific-use="{&#34;type&#34;:&#34;Point&#34;,&#34;coordinates&#34;:[-177.870000,-29.248333]}" id="NCID0EOHAE" xlink:type="simple">29°14'54.0"S, 177°52'12.0"W</named-content></named-content>), 0–3 meters depth, 03 June 1992. – <bold><named-content xmlns:xlink="http://www.w3.org/1999/xlink" content-type="dwc:institutional_code" xlink:type="simple">NMNZ</named-content> P.029570</bold>, 1, 27.1 mm <abbrev xmlns:xlink="http://www.w3.org/1999/xlink" xlink:title="standard length" id="ABBRID0E1HAE" xlink:type="simple">SL</abbrev>; Meyer Islet, Boat Harbour (<named-content xmlns:xlink="http://www.w3.org/1999/xlink" content-type="dwc:verbatimCoordinates" xlink:type="simple"><named-content content-type="geo-json" specific-use="{&#34;type&#34;:&#34;Point&#34;,&#34;coordinates&#34;:[-177.870000,-29.248333]}" id="NCID0EBIAE" xlink:type="simple">29°14'54.0"S, 177°52'12.0"W</named-content></named-content>), 03 June 1992. – <bold><named-content xmlns:xlink="http://www.w3.org/1999/xlink" content-type="dwc:institutional_code" xlink:type="simple">NMNZ</named-content> P.050069</bold>, 1, 21.1 mm <abbrev xmlns:xlink="http://www.w3.org/1999/xlink" xlink:title="standard length" id="ABBRID0ENIAE" xlink:type="simple">SL</abbrev>; Raoul Island, Fishing Rock Landing (<named-content xmlns:xlink="http://www.w3.org/1999/xlink" content-type="dwc:verbatimCoordinates" xlink:type="simple"><named-content content-type="geo-json" specific-use="{&#34;type&#34;:&#34;Point&#34;,&#34;coordinates&#34;:[-177.903583,-29.251278]}" id="NCID0EUIAE" xlink:type="simple">29°15'04.6"S, 177°54'12.9"W</named-content></named-content>), 1 meter depth, 14 September 2011. – <bold><named-content xmlns:xlink="http://www.w3.org/1999/xlink" content-type="dwc:institutional_code" xlink:type="simple">NMNZ</named-content> P.057561</bold>, 1, 16.9 mm <abbrev xmlns:xlink="http://www.w3.org/1999/xlink" xlink:title="standard length" id="ABBRID0EAJAE" xlink:type="simple">SL</abbrev>; Raoul Island (<named-content xmlns:xlink="http://www.w3.org/1999/xlink" content-type="dwc:verbatimCoordinates" xlink:type="simple"><named-content content-type="geo-json" specific-use="{&#34;type&#34;:&#34;Point&#34;,&#34;coordinates&#34;:[-177.973000,-29.248667]}" id="NCID0EHJAE" xlink:type="simple">29°14'55.2"S, 177°58'22.8"W</named-content></named-content>), 1975.</p></tp:treatment-sec><tp:treatment-sec sec-type="diagnosis" id="SECID0EMJAE"><title>Diagnosis.</title><p>See generic diagnosis.</p></tp:treatment-sec><tp:treatment-sec sec-type="description" id="SECID0ERJAE"><title>Description.</title><p>General body shape as in Figures <xref ref-type="fig" rid="F1">1</xref>, <xref ref-type="fig" rid="F2">2</xref>. Morphometric characters listed in Table <xref ref-type="table" rid="T1">1</xref>. Head relatively small (less than one third of body length), slightly dorso-ventrally compressed. Body moderately elongate, circular in cross-section anteriorly, becoming increasingly laterally compressed posteriorly. Widest point of body immediately behind head; as wide as widest point of head. Body width tapering gradually posteriorly. Body depth relatively uniform anterior to dorsal and anal fins; shallowest along caudal peduncle. Eye large, positioned on dorsolateral surface of head; orbit barely visible in ventral view. Centre of eye closer to tip of snout than to posterior margin of operculum. Snout of moderate length, broad, anterior margin rounded (Figs <xref ref-type="fig" rid="F1">1</xref>–<xref ref-type="fig" rid="F3">3</xref>). Anterior nostril a small tubular opening (Figure <xref ref-type="fig" rid="F3">3</xref>). Posterior nostril surrounded by a low, fleshy rim; situated along anterodorsal margin of orbit (Figure <xref ref-type="fig" rid="F3">3</xref>). Gill membranes free from isthmus.</p><table-wrap id="T1" position="float" orientation="portrait"><label>Table 1.</label><caption><p>Select morphometric characters obtained from the holotype and six paratypes of <italic><tp:taxon-name><tp:taxon-name-part taxon-name-part-type="genus" reg="Flexor">Flexor</tp:taxon-name-part><tp:taxon-name-part taxon-name-part-type="species" reg="incus">incus</tp:taxon-name-part></tp:taxon-name></italic>. Ranges include value obtained for holotype.</p></caption><table id="TID0EJLAC" rules="all"><tbody><tr><th rowspan="1" colspan="1"/><th rowspan="1" colspan="1">Holotype</th><th rowspan="1" colspan="1">Range</th><th rowspan="1" colspan="1">Mean</th><th rowspan="1" colspan="1">St. Dev.</th></tr><tr><td rowspan="1" colspan="1">Standard Length (<abbrev xmlns:xlink="http://www.w3.org/1999/xlink" xlink:title="standard length" id="ABBRID0EAMAE" xlink:type="simple">SL</abbrev>)</td><td rowspan="1" colspan="1">20.8</td><td rowspan="1" colspan="1">16.9–27.2</td><td rowspan="1" colspan="1">–</td><td rowspan="1" colspan="1">–</td></tr><tr><td rowspan="1" colspan="5">
                    <bold>In % of <abbrev xmlns:xlink="http://www.w3.org/1999/xlink" xlink:title="standard length" id="ABBRID0EXMAE" xlink:type="simple">SL</abbrev></bold>
                  </td></tr><tr><td rowspan="1" colspan="1">Head length (<abbrev xmlns:xlink="http://www.w3.org/1999/xlink" xlink:title="head length" id="ABBRID0EANAE" xlink:type="simple">HL</abbrev>)</td><td rowspan="1" colspan="1">31.7</td><td rowspan="1" colspan="1">29.4–34.5</td><td rowspan="1" colspan="1">31.9</td><td rowspan="1" colspan="1">1.9</td></tr><tr><td rowspan="1" colspan="1">Body depth</td><td rowspan="1" colspan="1">14.9</td><td rowspan="1" colspan="1">10.0–14.9</td><td rowspan="1" colspan="1">13.6</td><td rowspan="1" colspan="1">1.9</td></tr><tr><td rowspan="1" colspan="1">Predorsal length</td><td rowspan="1" colspan="1">75.5</td><td rowspan="1" colspan="1">73.3–82.2</td><td rowspan="1" colspan="1">76.3</td><td rowspan="1" colspan="1">2.9</td></tr><tr><td rowspan="1" colspan="1">Preanal length</td><td rowspan="1" colspan="1">72.6</td><td rowspan="1" colspan="1">72.6–77.7</td><td rowspan="1" colspan="1">74.2</td><td rowspan="1" colspan="1">1.7</td></tr><tr><td rowspan="1" colspan="1">Preanus length</td><td rowspan="1" colspan="1">63.0</td><td rowspan="1" colspan="1">60.7–63.0</td><td rowspan="1" colspan="1">61.7</td><td rowspan="1" colspan="1">0.9</td></tr><tr><td rowspan="1" colspan="1">Anus to disc</td><td rowspan="1" colspan="1">15.9</td><td rowspan="1" colspan="1">14.1–18.6</td><td rowspan="1" colspan="1">16.8</td><td rowspan="1" colspan="1">1.5</td></tr><tr><td rowspan="1" colspan="1">Anus to anal fin</td><td rowspan="1" colspan="1">8.9</td><td rowspan="1" colspan="1">8.0–9.7</td><td rowspan="1" colspan="1">8.6</td><td rowspan="1" colspan="1">0.8</td></tr><tr><td rowspan="1" colspan="1">Caudal peduncle length</td><td rowspan="1" colspan="1">10.1</td><td rowspan="1" colspan="1">8.0–10.1</td><td rowspan="1" colspan="1">8.9</td><td rowspan="1" colspan="1">0.9</td></tr><tr><td rowspan="1" colspan="1">Caudal peduncle depth</td><td rowspan="1" colspan="1">11.1</td><td rowspan="1" colspan="1">8.2–11.1</td><td rowspan="1" colspan="1">9.4</td><td rowspan="1" colspan="1">0.9</td></tr><tr><td rowspan="1" colspan="1">Disc length</td><td rowspan="1" colspan="1">18.8</td><td rowspan="1" colspan="1">17.8–26.0</td><td rowspan="1" colspan="1">20.2</td><td rowspan="1" colspan="1">3</td></tr><tr><td rowspan="1" colspan="1">Disc width</td><td rowspan="1" colspan="1">16.3</td><td rowspan="1" colspan="1">16.3–20.1</td><td rowspan="1" colspan="1">17.7</td><td rowspan="1" colspan="1">1.3</td></tr><tr><td rowspan="1" colspan="5">
                    <bold>In % of <abbrev xmlns:xlink="http://www.w3.org/1999/xlink" xlink:title="head length" id="ABBRID0EXSAE" xlink:type="simple">HL</abbrev></bold>
                  </td></tr><tr><td rowspan="1" colspan="1">Head depth at orbit</td><td rowspan="1" colspan="1">34.8</td><td rowspan="1" colspan="1">25.9–34.8</td><td rowspan="1" colspan="1">29.1</td><td rowspan="1" colspan="1">3.4</td></tr><tr><td rowspan="1" colspan="1">Head width at orbit</td><td rowspan="1" colspan="1">47.0</td><td rowspan="1" colspan="1">42.6–51.9</td><td rowspan="1" colspan="1">47.6</td><td rowspan="1" colspan="1">3.1</td></tr><tr><td rowspan="1" colspan="1">Head width at widest point</td><td rowspan="1" colspan="1">60.6</td><td rowspan="1" colspan="1">52.9–67.3</td><td rowspan="1" colspan="1">58.3</td><td rowspan="1" colspan="1">5.4</td></tr><tr><td rowspan="1" colspan="1">Interorbital width</td><td rowspan="1" colspan="1">21.7</td><td rowspan="1" colspan="1">19.5–23.1</td><td rowspan="1" colspan="1">21.4</td><td rowspan="1" colspan="1">1.5</td></tr><tr><td rowspan="1" colspan="1">Snout length</td><td rowspan="1" colspan="1">30.3</td><td rowspan="1" colspan="1">28.1–36.5</td><td rowspan="1" colspan="1">32.2</td><td rowspan="1" colspan="1">2.7</td></tr><tr><td rowspan="1" colspan="1">Eye diameter</td><td rowspan="1" colspan="1">21.2</td><td rowspan="1" colspan="1">17.2–22.2</td><td rowspan="1" colspan="1">20.1</td><td rowspan="1" colspan="1">1.7</td></tr></tbody></table></table-wrap><fig id="F1" position="float" orientation="portrait"><label>Figure 1.</label><caption><p><italic><tp:taxon-name><tp:taxon-name-part taxon-name-part-type="genus" reg="Flexor">Flexor</tp:taxon-name-part><tp:taxon-name-part taxon-name-part-type="species" reg="incus">incus</tp:taxon-name-part></tp:taxon-name></italic>, <named-content xmlns:xlink="http://www.w3.org/1999/xlink" content-type="dwc:institutional_code" xlink:type="simple">NMNZ</named-content> P.060717, holotype, 20.8 mm <abbrev xmlns:xlink="http://www.w3.org/1999/xlink" xlink:title="standard length" id="ABBRID0ETWAE" xlink:type="simple">SL</abbrev>; New Zealand, Kermadec Islands, Raoul Island.</p></caption><graphic xmlns:xlink="http://www.w3.org/1999/xlink" xlink:href="zookeys-786-075-g001.jpg" position="float" orientation="portrait" xlink:type="simple" id="oo_231129.jpg"/></fig><fig id="F2" position="float" orientation="portrait"><label>Figure 2.</label><caption><p><italic><tp:taxon-name><tp:taxon-name-part taxon-name-part-type="genus" reg="Flexor">Flexor</tp:taxon-name-part><tp:taxon-name-part taxon-name-part-type="species" reg="incus">incus</tp:taxon-name-part></tp:taxon-name></italic>, Te konui Point, Raoul Island, Kermadec Islands, 28 meters depth, photographed by R. Robinson (<ext-link xmlns:xlink="http://www.w3.org/1999/xlink" xlink:type="simple" ext-link-type="uri" xlink:href="http://www.depth.co.nz">www.depth.co.nz</ext-link>) during the 2011 Kermadec Islands Biodiscovery Expedition, a project led by the Auckland Museum. Specimen not retained.</p></caption><graphic xmlns:xlink="http://www.w3.org/1999/xlink" xlink:href="zookeys-786-075-g002.jpg" position="float" orientation="portrait" xlink:type="simple" id="oo_231130.jpg"/></fig><fig id="F3" position="float" orientation="portrait"><label>Figure 3.</label><caption><p>Head of <italic><tp:taxon-name><tp:taxon-name-part taxon-name-part-type="genus" reg="Flexor">Flexor</tp:taxon-name-part><tp:taxon-name-part taxon-name-part-type="species" reg="incus">incus</tp:taxon-name-part></tp:taxon-name></italic> (<named-content xmlns:xlink="http://www.w3.org/1999/xlink" content-type="dwc:institutional_code" xlink:type="simple">NMNZ</named-content> P.025315, paratype, 19.4 mm <abbrev xmlns:xlink="http://www.w3.org/1999/xlink" xlink:title="standard length" id="ABBRID0ERYAE" xlink:type="simple">SL</abbrev>) in dorsal (<bold>A</bold>), lateral (<bold>B</bold>), and ventral (<bold>C</bold>) view highlighting position of cephalic lateral line canal pores (grey circles) and superficial neuromasts (white circles) on the left side of the head. Close-up view of nostrils shown in inset image between <bold>B</bold> and <bold>C</bold> Superficial neuromasts highlighted by white dotted line in inset image. Single scale bar shared between <bold>A–C</bold>. Skin on ventral surface of head damaged on right side of specimen. Superficial neuromasts on surface of body not highlighted. Asterisks (*, **, ***, ****) label individual superficial neuromasts that are visible in different views. Abbreviations: AN, anterior nostril; LC1-2, lachrymal canal pores 1–2; NC1–2, nasal canal pores 1–2; PN, posterior nostril; PO1–2, postorbital canal pores 1–2; PR1–3, preopercular canal pores 1–3.</p></caption><graphic xmlns:xlink="http://www.w3.org/1999/xlink" xlink:href="zookeys-786-075-g003.jpg" position="float" orientation="portrait" xlink:type="simple" id="oo_231131.jpg"/></fig><p>Mouth terminal, small; posterior tip of upper jaw reaching imaginary vertical line through anterior nostril when mouth closed. Upper and lower lip narrow; upper lip uniform in thickness along length of jaw; lower lip thicker along lateral margins of lower jaw, narrower at jaw symphysis (Figure <xref ref-type="fig" rid="F3">3</xref>). Upper jaw slightly wider and longer than lower jaw, creating a narrow gap between teeth of upper and lower jaws when jaws closed (Figure <xref ref-type="fig" rid="F5">5</xref>). Premaxilla with a single row of teeth, comprising 2–3 peg-like, conical teeth anteriorly at and adjacent to symphysis, and 10–12 strongly laterally compressed incisiviform teeth, each with a single strongly recurved cusp, along outer margin of bone (Figure <xref ref-type="fig" rid="F7">7A–C</xref>). Dentary with a single row of 14–16 small, conical teeth with sharply pointed and slightly recurved tip (Figure <xref ref-type="fig" rid="F7">7D</xref>). Pharyngeal jaws comprising patch of 4–6 small conical teeth with slightly recurved tips on pharyngobranchial toothplate 3 and row of 3–5 small conical teeth with slightly recurved tips along ceratobranchial 5 (Figure <xref ref-type="fig" rid="F8">8D</xref>). 5–6 small triangular gill rakers located along anterior and posterior edge of ceratobranchials 2–3 and anterior edge of ceratobranchial 4; one or two tiny gill rakers located along anterior edge of ceratobranchial 1 (Figure <xref ref-type="fig" rid="F8">8D</xref>). Paired rows of gill filaments (holobranch) on gill arches I-III (three gill filaments of <xref ref-type="bibr" rid="B4">Briggs 1955</xref>). Basihyal an elongate rod, widest posteriorly at point of articulation with dorsal hypohyals; anterior edge tipped with cartilage (Figure <xref ref-type="fig" rid="F8">8C</xref>). Six brachiostegal rays (Figure <xref ref-type="fig" rid="F8">8A</xref>); anteriormost ray separate from hyoid bar; second ray articulating medially with hyoid bar along anterior ceratohyal; posterior rays articulating with hyoid bar laterally, including two along posteriormost part of anterior ceratohyal, one straddling junction between anterior and posterior ceratohyals, and posteriormost along anteriormost part of posterior ceratohyal (Figure <xref ref-type="fig" rid="F8">8B</xref>). Anteriormost branchiostegal ray shorter than posterior rays. Three posteriormost branchiostegal rays similar in width and length, approximately twice as long and thick as anteriormost ray. Intervening rays intermediate in width and length (Figure <xref ref-type="fig" rid="F8">8B</xref>).</p><p>Cephalic lateral-line system with 2 pores in nasal canal; 2 pores in postorbital canal; 2 pores in lachrymal canal; 3 pores in preopercular canal (Figure <xref ref-type="fig" rid="F3">3</xref>). Mandibular canal absent. Canal pores minute; typically flush with surface of skin and difficult to locate. Supraorbital canals (including nasal canal plus anteriormost region of postorbital canal of <xref ref-type="bibr" rid="B42">Shiogaki and Dotsu 1983</xref>) connected across midline via epiphyseal commissure (Figure <xref ref-type="fig" rid="F6">6A</xref>). Superficial neuromasts on surface of head not arranged in obvious rows (Figure <xref ref-type="fig" rid="F3">3</xref>); each surrounded by a shallow groove.</p><p>Dorsal-fin rays 9 or 10. Anal-fin rays 8 or 9 (first in serial or supernumerary association with anteriormost proximal-middle radial). Principal caudal-fin rays 5+5, dorsal procurrent rays 6 or 7, ventral procurrent rays 6. Pectoral-fin rays 24 or 25; uppermost ray a tiny splint-like element comprised of a single hemitrichium. Pelvic-fin rays I, 4. All fins rays, excluding anteriormost 4–5 procurrent caudal-fin rays, unbranched and segmented; anteriormost 4–5 procurrent caudal-fin rays unsegmented, azygous elements. Caudal fin marginally truncate, tips of principal caudal-fin rays extended beyond fin margin. Caudal-fin skeleton comprised of upper and lower hypural plates; epural triangular, with broad cartilaginous dorsal margin; parhypural absent, parahypural cartilage roughly triangular (Figure <xref ref-type="fig" rid="F10">10</xref>). Neural and hemal spine of PU2 bifurcated in single <abbrev xmlns:xlink="http://www.w3.org/1999/xlink" xlink:title="computed tomography" id="ABBRID0EM2AE" xlink:type="simple">CT</abbrev> scanned specimen (Figure <xref ref-type="fig" rid="F4">4</xref>); singular in C&amp;S specimen (Figure <xref ref-type="fig" rid="F10">10</xref>). Dorsal-fin origin situated slightly anterior to imaginary vertical line through anal-fin origin (Figs <xref ref-type="fig" rid="F1">1</xref>, <xref ref-type="fig" rid="F4">4</xref>). First dorsal-fin pterygiophore inserted between neural spines of vertebrae 17/18. First anal-fin pterygiophore inserted between hemal spines of vertebrae 18/19 or 19/20. Total number of vertebrae 33, consisting of 13 or 14 abdominal vertebrae and 19 or 20 caudal vertebrae (Figure <xref ref-type="fig" rid="F4">4</xref>). Ribs 12, associated with vertebrae 3–14. Epicentrals 20, associated with vertebrae 2–21.</p><fig id="F4" position="float" orientation="portrait"><label>Figure 4.</label><caption><p><abbrev xmlns:xlink="http://www.w3.org/1999/xlink" xlink:title="computed tomography" id="ABBRID0EM3AE" xlink:type="simple">CT</abbrev> scanned skeleton of <italic><tp:taxon-name><tp:taxon-name-part taxon-name-part-type="genus" reg="Flexor">Flexor</tp:taxon-name-part><tp:taxon-name-part taxon-name-part-type="species" reg="incus">incus</tp:taxon-name-part></tp:taxon-name></italic>, <named-content xmlns:xlink="http://www.w3.org/1999/xlink" content-type="dwc:institutional_code" xlink:type="simple">AIM</named-content> MA655316, paratype, 23.0 mm <abbrev xmlns:xlink="http://www.w3.org/1999/xlink" xlink:title="standard length" id="ABBRID0EA4AE" xlink:type="simple">SL</abbrev>. <bold>A</bold> Dorsal view. <bold>B</bold> Lateral view (left side) <bold>C</bold> Ventral view.</p></caption><graphic xmlns:xlink="http://www.w3.org/1999/xlink" xlink:href="zookeys-786-075-g004.jpg" position="float" orientation="portrait" xlink:type="simple" id="oo_231132.jpg"/></fig><fig id="F5" position="float" orientation="portrait"><label>Figure 5.</label><caption><p><abbrev xmlns:xlink="http://www.w3.org/1999/xlink" xlink:title="computed tomography" id="ABBRID0EX4AE" xlink:type="simple">CT</abbrev> scanned anterior skeleton of <italic><tp:taxon-name><tp:taxon-name-part taxon-name-part-type="genus" reg="Flexor">Flexor</tp:taxon-name-part><tp:taxon-name-part taxon-name-part-type="species" reg="incus">incus</tp:taxon-name-part></tp:taxon-name></italic>, <named-content xmlns:xlink="http://www.w3.org/1999/xlink" content-type="dwc:institutional_code" xlink:type="simple">AIM</named-content> MA655316, paratype, 23.0 mm <abbrev xmlns:xlink="http://www.w3.org/1999/xlink" xlink:title="standard length" id="ABBRID0EL5AE" xlink:type="simple">SL</abbrev>. <bold>A</bold> Dorsal view <bold>B</bold> Lateral view (left side) <bold>C</bold> Ventral view. Abbreviations: ACh, anterior ceratohyal; Ana, anguloarticular; Apa, autopalatine; Boc, basioccipital; Bp, basipterygium; Br, branchiostegal rays; Cb5, ceratobranchial 5; Cl, cleithrum; DHh, dorsal hypohyal; DPcl, dorsal postcleithrum; Ec, epicentral; Ect, ectopterygoid; Epoc, epiotic; Exoc, exoccipital; Fr, frontal; Hy, hyomandibular; I, pelvic-fin spine; Iop, interopercle; La, lachrymal; LE, lateral ethmoid; M, mesethmoid; Na, nasal; NS1, 5, neural spine of vertebral centrum 1, 5; Op, opercle; Pa, parietal; PecR, pectoral radial; PecFR, pectoral-fin ray; PelFR1-4, pelvic-fin ray 1–4; Pop, preopercle; Pro, prootic; Psph, parasphenoid; Pt, posttemporal; Pte, pterotic; Q, quadrate; Ra, retroarticular; Ri, rib; Sc, scapula; Scl, supracleithrum; Soc, supraoccipital; Sop, subopercle; Sph, sphenotic; Ur, urohyal; V1, vertebral centrum 1; Vo, vomer; VPcl, ventral postcleithrum.</p></caption><graphic xmlns:xlink="http://www.w3.org/1999/xlink" xlink:href="zookeys-786-075-g005.jpg" position="float" orientation="portrait" xlink:type="simple" id="oo_231133.jpg"/></fig><fig id="F6" position="float" orientation="portrait"><label>Figure 6.</label><caption><p>Neurocranium of <italic><tp:taxon-name><tp:taxon-name-part taxon-name-part-type="genus" reg="Flexor">Flexor</tp:taxon-name-part><tp:taxon-name-part taxon-name-part-type="species" reg="incus">incus</tp:taxon-name-part></tp:taxon-name></italic>, <named-content xmlns:xlink="http://www.w3.org/1999/xlink" content-type="dwc:institutional_code" xlink:type="simple">AIM</named-content> MA655142, paratype, 20.0 mm <abbrev xmlns:xlink="http://www.w3.org/1999/xlink" xlink:title="standard length" id="ABBRID0ES6AE" xlink:type="simple">SL</abbrev>. <bold>A</bold> Dorsal view <bold>B</bold> Lateral view (left side) <bold>C</bold> Ventral view. Abbreviations: Boc, basioccipital; Ec, epicentral; EpC, epiphyseal commissure of supraorbital canal; Epoc, epiotic; Exoc, exoccipital; Fr, frontal; La, lachrymal; LE, lateral ethmoid; M, mesethmoid; Na, nasal; NS1, neural spine of vertebral centrum 1; Pa, parietal; Pro, prootic; Psph, parasphenoid; Pte, pterotic; SC, supraorbital canal; Soc, supraoccipital; Sph, sphenotic; V1, vertebral centrum 1; Vo, vomer.</p></caption><graphic xmlns:xlink="http://www.w3.org/1999/xlink" xlink:href="zookeys-786-075-g006.jpg" position="float" orientation="portrait" xlink:type="simple" id="oo_231134.jpg"/></fig><fig id="F7" position="float" orientation="portrait"><label>Figure 7.</label><caption><p><italic><tp:taxon-name><tp:taxon-name-part taxon-name-part-type="genus" reg="Flexor">Flexor</tp:taxon-name-part><tp:taxon-name-part taxon-name-part-type="species" reg="incus">incus</tp:taxon-name-part></tp:taxon-name></italic>, <named-content xmlns:xlink="http://www.w3.org/1999/xlink" content-type="dwc:institutional_code" xlink:type="simple">AIM</named-content> MA655142, paratype, 20.0 mm <abbrev xmlns:xlink="http://www.w3.org/1999/xlink" xlink:title="standard length" id="ABBRID0E1AAG" xlink:type="simple">SL</abbrev>. <bold>A</bold> Hyopalatine arch and opercular series, right side in lateral view (image reversed) <bold>B</bold> Scanning electron micrograph of premaxilla, right side in oblique lateral view (image reversed). Asterisk (*) highlights location of replacement tooth crypt <bold>C</bold> Close up of posteriormost incisiviform teeth of premaxilla shown in <bold>A D</bold> Scanning electron micrograph of conical teeth located close to middle of dentary, right side in medial view (image reversed). Abbreviations: Ana, anguloarticular; Apa, autopalatine; CoT, conical tooth; Dn, dentary; Ect, ectopterygoid; Hy, hyomandibular; InT, incisiviform tooth; Iop, interopercle; Mx, maxilla; Op, opercle; Pop, preopercle; Q, quadrate; Ra, retroarticular; RInT, replacement incisiviform tooth; Sop, subopercle; Sym, symplectic.</p></caption><graphic xmlns:xlink="http://www.w3.org/1999/xlink" xlink:href="zookeys-786-075-g007.jpg" position="float" orientation="portrait" xlink:type="simple" id="oo_231135.jpg"/></fig><fig id="F8" position="float" orientation="portrait"><label>Figure 8.</label><caption><p>Hyoid bar (<bold>A–B</bold>) and gill arches (<bold>C–D</bold>) of <italic><tp:taxon-name><tp:taxon-name-part taxon-name-part-type="genus" reg="Flexor">Flexor</tp:taxon-name-part><tp:taxon-name-part taxon-name-part-type="species" reg="incus">incus</tp:taxon-name-part></tp:taxon-name></italic>, <named-content xmlns:xlink="http://www.w3.org/1999/xlink" content-type="dwc:institutional_code" xlink:type="simple">AIM</named-content> MA655142, paratype, 20.0 mm <abbrev xmlns:xlink="http://www.w3.org/1999/xlink" xlink:title="standard length" id="ABBRID0EHCAG" xlink:type="simple">SL</abbrev>. <bold>A</bold> Hyoid bar, right side in lateral view (image reversed) <bold>B</bold> Close up of box in <bold>A</bold> showing articulating between heads of branchiostegal rays and hyoid bar <bold>C</bold> Lower gill arches in dorsal view, paired elements of right side omitted <bold>D</bold> Upper gill arches of left side in ventral view. A single scale bar shared between <bold>C</bold> and <bold>D</bold>. Abbreviations: ACh, anterior ceratohyal; Bb3-4C, basibranchial 3 or 4 cartilages; Bh, basihyal; BrR, branchiostegal rays; Cb1-5, ceratobranchial 1-5; DHh, dorsal hypohyal; EB1-4, epibranchials 1-4; GF, gill filament; GR, gill raker; Hb1, hypobranchial 1; Hb2-3C, hypobranchial 2 or 3 cartilage; Pb3TP, pharyngobranchial 3 toothplate; Uh, urohyal.</p></caption><graphic xmlns:xlink="http://www.w3.org/1999/xlink" xlink:href="zookeys-786-075-g008.jpg" position="float" orientation="portrait" xlink:type="simple" id="oo_231136.jpg"/></fig><p>Adhesive disc small (18–26% of <abbrev xmlns:xlink="http://www.w3.org/1999/xlink" xlink:title="standard length" id="ABBRID0EADAG" xlink:type="simple">SL</abbrev>), double (Figure <xref ref-type="fig" rid="F9">9A</xref>); anterior margin weakly crenulated medially, becoming smooth at point corresponding to location of expanded tip of spinous ray; posterior margin bordered by a broad, thin and weakly crenulated skin flap. Skin of posterior flap delicate, easily damaged; supported internally by fimbrae of ventral postcleithrum. Disc region A with 3–4 transverse rows of papillae. Disc region B with 4–5 transverse rows of papillae. Disc region C with 2–3 rows of papillae. Papillae of disc region A decreasing in diameter gradually towards outer margin of disc. Papillae of disc region B and C decreasing in diameter towards outer margin of inner disc. Decrease in size of papillae of disc region C abrupt, with papillae of inner row 2–3 times larger than papillae of outer rows. Dorsal postcleithrum a well ossified shield-shaped bone with ~25 long, poorly ossified and distally bifurcated fimbrae (Figure <xref ref-type="fig" rid="F9">9B</xref>). Ventral postcleithrum well ossified, irregular in shape; approximately equal in size to dorsal postcleithrum (Figure <xref ref-type="fig" rid="F9">9B</xref>). ~20 long, poorly ossified and distally bifurcated fimbrae restricted to posterolateral margin of ventral postcleithrum; point of fimbrae bifurcation located distally on medial fimbrae, shifting gradually to a more proximal location on lateral fimbrae. A strong articulation between anteromedial edge of ventral postcleithrum and posterior tip of basipterygium (Figs <xref ref-type="fig" rid="F5">5B</xref>, <xref ref-type="fig" rid="F9">9B</xref>). Skin associated with last pelvic-fin ray attaching to base of pectoral fin opposite 5<sup>th</sup>–6<sup>th</sup> lowermost pectoral-fin rays. Skin over base of ventral pectoral-fin rays smooth. Pectoral radials with well-developed bony struts along ventral (pectoral radial 1), dorsal (pectoral radial 4), or both ventral and dorsal margins (pectoral radials 2 and 3) that interdigitate with struts borne on element(s) directly above and/or below (Figure <xref ref-type="fig" rid="F9">9D, E</xref>).</p><fig id="F9" position="float" orientation="portrait"><label>Figure 9.</label><caption><p>Surface features of the adhesive disc (<bold>A</bold><named-content xmlns:xlink="http://www.w3.org/1999/xlink" content-type="dwc:institutional_code" xlink:type="simple">NMNZ</named-content> P.025315, paratype, 19.4 mm <abbrev xmlns:xlink="http://www.w3.org/1999/xlink" xlink:title="standard length" id="ABBRID0EPEAG" xlink:type="simple">SL</abbrev>) and internal supporting skeleton of the paired-fin girdles (<bold>B–E</bold><named-content xmlns:xlink="http://www.w3.org/1999/xlink" content-type="dwc:institutional_code" xlink:type="simple">AIM</named-content> MA655142, paratype, 20.0 mm <abbrev xmlns:xlink="http://www.w3.org/1999/xlink" xlink:title="standard length" id="ABBRID0E1EAG" xlink:type="simple">SL</abbrev>) of <italic><tp:taxon-name><tp:taxon-name-part taxon-name-part-type="genus" reg="Flexor">Flexor</tp:taxon-name-part><tp:taxon-name-part taxon-name-part-type="species" reg="incus">incus</tp:taxon-name-part></tp:taxon-name></italic>. <bold>A</bold> Adhesive disc in ventral view (anterior to top of page); a single row of papillae highlighted in grey in each region (A–C) of the adhesive disc <bold>B</bold> Adhesive disc supporting skeleton, including elements of the pelvic and pectoral-fin girdle in dorsal view (anterior to top of page); postcleithra and pelvic-fin rays of the right side removed <bold>C</bold> Pelvic-fin rays of right side in dorsal view (anterior to top of page) <bold>D</bold> Pectoral-fin girdle of right side in medial view (anterior to left) <bold>E</bold> Close-up of elements of the pectoral-fin endoskeleton articulating with pectoral-fin rays of the right side in medial view (anterior to left). Abbreviations: A, disc region A; B, disc region B; Bp, basipterygium; C, disc region C; DPcL, dorsal postcleithrum; I, pelvic-fin spine; PecR1–4, pectoral radial 1–4; PecFR, pectoral-fin ray; PelR1–4, pelvic-fin rays 1–4 VPcL, ventral postcleithrum.</p></caption><graphic xmlns:xlink="http://www.w3.org/1999/xlink" xlink:href="zookeys-786-075-g009.jpg" position="float" orientation="portrait" xlink:type="simple" id="oo_231137.jpg"/></fig><fig id="F10" position="float" orientation="portrait"><label>Figure 10.</label><caption><p>Caudal-fin skeleton (left side, lateral view) of <italic><tp:taxon-name><tp:taxon-name-part taxon-name-part-type="genus" reg="Flexor">Flexor</tp:taxon-name-part><tp:taxon-name-part taxon-name-part-type="species" reg="incus">incus</tp:taxon-name-part></tp:taxon-name></italic>, <named-content xmlns:xlink="http://www.w3.org/1999/xlink" content-type="dwc:institutional_code" xlink:type="simple">AIM</named-content> MA655142, paratype, 20.0 mm <abbrev xmlns:xlink="http://www.w3.org/1999/xlink" xlink:title="standard length" id="ABBRID0EQGAG" xlink:type="simple">SL</abbrev>. Abbreviations: DPR, dorsal procurrent caudal-fin rays; Ep, epural; HSPUS, hemal spine of preural centrum 2; LHP, lower hypural plate; NSPU2, neural spine of preural centrum 2; PhC, parhypural cartilage; PR, principal caudal-fin ray; PU2-3, preural centrum 2, 3; UC, ural centrum; UHP, upper hypural plate; VPR, ventral procurrent caudal-fin ray.</p></caption><graphic xmlns:xlink="http://www.w3.org/1999/xlink" xlink:href="zookeys-786-075-g010.jpg" position="float" orientation="portrait" xlink:type="simple" id="oo_231138.jpg"/></fig><fig id="F11" position="float" orientation="portrait"><label>Figure 11.</label><caption><p>Distribution of <italic><tp:taxon-name><tp:taxon-name-part taxon-name-part-type="genus" reg="Flexor">Flexor</tp:taxon-name-part><tp:taxon-name-part taxon-name-part-type="species" reg="incus">incus</tp:taxon-name-part></tp:taxon-name></italic>. Type locality in red.</p></caption><graphic xmlns:xlink="http://www.w3.org/1999/xlink" xlink:href="zookeys-786-075-g011.jpg" position="float" orientation="portrait" xlink:type="simple" id="oo_231139.jpg"/></fig><p><bold>Colouration.</bold> In alcohol, head and body background colour typically uniformly pale cream to yellow (Figure <xref ref-type="fig" rid="F3">3</xref>). Holotype (Figure <xref ref-type="fig" rid="F1">1</xref>) has retained pinkish purple colour of live individuals and is an exception. Fins hyaline.</p><p>In life (Figure <xref ref-type="fig" rid="F2">2</xref>), body uniformly pinkish purple to grey, with diffuse, pale markings ranging from bars to irregular blotches. Head pinkish purple to grey, with diffuse, pale areas around nostrils and tip of snout. Iris red. Fins transparent.</p><p><bold>Distribution and habitat.</bold> Known to date only from intertidal and subtidal waters of the Kermadec Islands (Figure <xref ref-type="fig" rid="F11">11</xref>), including Raoul Island (type locality) and L’Esperance Rock. The majority of available specimens were collected from rock pools and from shallower subtidal areas (down to 9 meters) over rock and coral rubble substrates using ichthyocides (<xref ref-type="bibr" rid="B45">Stewart 2015</xref>). However, a single specimen of the new species has been observed (and photographed) at 28 meters in depth (Figure <xref ref-type="fig" rid="F2">2</xref>).</p><p><bold>Etymology.</bold><italic><tp:taxon-name><tp:taxon-name-part taxon-name-part-type="genus" reg="Incus">Incus</tp:taxon-name-part></tp:taxon-name></italic> is the Latin word for anvil, in reference to the anvil-like outline of Raoul Island, the largest island in the Kermadec archipelago and type locality of the new species. A noun in apposition.</p><p><bold>Gut content.</bold> Hard and irregular shaped items ranging in size from 50–300 μm are scattered throughout the stomach of the <abbrev xmlns:xlink="http://www.w3.org/1999/xlink" xlink:title="computed tomography" id="ABBRID0ECJAG" xlink:type="simple">CT</abbrev> scanned individual (Figure <xref ref-type="fig" rid="F12">12A</xref>). Smaller elements have smooth surfaces and could not be identified. Several of the larger elements appear to exhibit a porous (potentially stereomic) surface and are tentatively identified as echinoderm remains. Hard elements inside the stomach of the single C&amp;S individual survived the clearing and staining process and could be dissected and photographed (Figure <xref ref-type="fig" rid="F12">12B, C</xref>). These elements are tentatively identified as either stereomic ossicles from the terminal disc of an echinoid (Figure <xref ref-type="fig" rid="F12">12B</xref>) or ossicles from the body of a holothuroid (Figure <xref ref-type="fig" rid="F12">12C</xref>) suggesting that the new species consumes echinoderms or parts of echinoderms.</p><fig id="F12" position="float" orientation="portrait"><label>Figure 12.</label><caption><p>Gut content of <italic><tp:taxon-name><tp:taxon-name-part taxon-name-part-type="genus" reg="Flexor">Flexor</tp:taxon-name-part><tp:taxon-name-part taxon-name-part-type="species" reg="incus">incus.</tp:taxon-name-part></tp:taxon-name></italic><bold>A</bold> Hard gut content of <named-content xmlns:xlink="http://www.w3.org/1999/xlink" content-type="dwc:institutional_code" xlink:type="simple">AIM</named-content> MA655316, paratype, 23.0 mm <abbrev xmlns:xlink="http://www.w3.org/1999/xlink" xlink:title="standard length" id="ABBRID0EQKAG" xlink:type="simple">SL</abbrev>, as revealed by <abbrev xmlns:xlink="http://www.w3.org/1999/xlink" xlink:title="computed tomography" id="ABBRID0EUKAG" xlink:type="simple">CT</abbrev> scanning. Isolated elements from the gut of <named-content xmlns:xlink="http://www.w3.org/1999/xlink" content-type="dwc:institutional_code" xlink:type="simple">AIM</named-content> MA655142, paratype, 20.0 mm <abbrev xmlns:xlink="http://www.w3.org/1999/xlink" xlink:title="standard length" id="ABBRID0E4KAG" xlink:type="simple">SL</abbrev><bold>B</bold> Stereomic ossicles tentatively identified as elements from the terminal disc of an echinoid <bold>C</bold> Rod-like elements tentatively identified as ossicles from the body of a holothuroid.</p></caption><graphic xmlns:xlink="http://www.w3.org/1999/xlink" xlink:href="zookeys-786-075-g012.jpg" position="float" orientation="portrait" xlink:type="simple" id="oo_231140.jpg"/></fig></tp:treatment-sec><ref-list><ref id="B45"><mixed-citation xmlns:xlink="http://www.w3.org/1999/xlink" xlink:type="simple"><person-group><name name-style="western"><surname>Stewart</surname><given-names>AL</given-names></name></person-group> (<year>2015</year>) <article-title>218 Family <tp:taxon-name><tp:taxon-name-part taxon-name-part-type="family">Gobiesocidae</tp:taxon-name-part></tp:taxon-name>.</article-title> In: <person-group><name name-style="western"><surname>Roberts</surname><given-names>CD</given-names></name><name name-style="western"><surname>Stewart</surname><given-names>AL</given-names></name><name name-style="western"><surname>Struthers</surname><given-names>CD</given-names></name></person-group> (<role>Eds</role>) <issue-title>The Fishes of New Zealand.</issue-title><source>Te Papa Press, Wellington</source>, <fpage>1539</fpage>–<lpage>1555</lpage>.</mixed-citation></ref><ref id="B48"><mixed-citation xmlns:xlink="http://www.w3.org/1999/xlink" xlink:type="simple"><person-group><name name-style="western"><surname>Trnski</surname><given-names>T</given-names></name><name name-style="western"><surname>Duffy</surname><given-names>CAJ</given-names></name><name name-style="western"><surname>Francis</surname><given-names>MP</given-names></name><name name-style="western"><surname>McGrouther</surname><given-names>MA</given-names></name><name name-style="western"><surname>Stewart</surname><given-names>AL</given-names></name><name name-style="western"><surname>Struthers</surname><given-names>CD</given-names></name><name name-style="western"><surname>Zintzen</surname><given-names>V</given-names></name></person-group> (<year>2015</year>) <article-title>Recent collections of fishes at the Kermadec Islands and new records for the region.</article-title><source>Bulletin of the Auckland Museum</source><volume>20</volume>: <fpage>463</fpage>–<lpage>480</lpage>.</mixed-citation></ref><ref id="B4"><mixed-citation xmlns:xlink="http://www.w3.org/1999/xlink" xlink:type="simple"><person-group><name name-style="western"><surname>Briggs</surname><given-names>JC</given-names></name></person-group> (<year>1955</year>) <article-title>A monograph of the clingfishes (Order Xenopterygii).</article-title><source>Stanford Ichthyological Bulletin</source><volume>6</volume>: <fpage>1</fpage>–<lpage>224</lpage>.</mixed-citation></ref><ref id="B42"><mixed-citation xmlns:xlink="http://www.w3.org/1999/xlink" xlink:type="simple"><person-group><name name-style="western"><surname>Shiogaki</surname><given-names>M</given-names></name><name name-style="western"><surname>Dotsu</surname><given-names>Y</given-names></name></person-group> (<year>1983</year>) <article-title>Two new genera and two new species of clingfishes from Japan, with comments on head sensory canals of the <tp:taxon-name><tp:taxon-name-part taxon-name-part-type="family">Gobiesocidae</tp:taxon-name-part></tp:taxon-name>.</article-title><source>Japanese Journal of Ichthyology</source><volume>30</volume>: <fpage>111</fpage>–<lpage>121</lpage>.</mixed-citation></ref></ref-list></tp:taxon-treatment>
